# Supplementary material for: Task Autonomy of a Flexible Endoscopic System for Laser-Assisted Surgery
Source: Cyborg Bionic Syst. 2022 Aug 24;2022:9759504. doi: 10.34133/2022/9759504 (PMC11014730; doi:10.34133/2022/9759504)
Supplement: Supplementary Materials — Supplementary 1. The calculations process of the control input in equation (16) and the proof of stability. Supplementary 2. Movies S1: the content of the video is the four experimental results, which is used to evaluate the proposed workflow that enables task autonomy for laser-assisted treatment using flexible robots. [file 9759504.f1.zip]

Archive with 2 entries (2 files):
- Movie S1.wmv
- Supplementary 1.pdf
